# Supplementary material for: Factors Affecting Population Dynamics of Helicoverpa zea (Lepidoptera: Noctuidae) in a Mixed Landscape with Bt Cotton and Peanut
Source: Insects. 2023 Apr 19;14(4):395. doi: 10.3390/insects14040395 (PMC10142863; doi:10.3390/insects14040395)
Supplement: Supplementary file 1 [file insects-14-00395-s001.zip]

Archive with 1 entries (1 files):
- insects-2220170-supplementary.pdf
